# Supplementary material for: Chronic alcohol-induced dysbiosis of the gut microbiota and gut metabolites impairs sperm quality in mice
Source: Front Microbiol. 2022 Dec 1;13:1042923. doi: 10.3389/fmicb.2022.1042923 (PMC9751024; doi:10.3389/fmicb.2022.1042923)
Supplement: Supplementary file 2 [file Data_Sheet_2.ZIP]

Archive with 25 entries (24 files):
- supplemental/
- supplemental/Supplemental Table 1.docx
- supplemental/Supplemental Table 2.docx
- supplemental/Supplemental Table 3.docx
- supplemental/Supplemental Table 4.docx
- supplemental/Supplemental Table 5.docx
- supplemental/Supplemental Table 6.docx
- supplemental/supplemental Figure. S1a ace.pdf
- supplemental/supplemental Figure. S1a enspie.pdf
- supplemental/supplemental Figure. S1a fisher_alpha.pdf
- supplemental/supplemental Figure. S1a observed_features.pdf
- supplemental/supplemental Figure. S1a simpson.pdf
- supplemental/supplemental Figure. S1b Class.pdf
- supplemental/supplemental Figure. S1b Family.pdf
- supplemental/supplemental Figure. S1b Order.pdf
- supplemental/supplemental Figure. S1b Phylum.pdf
- supplemental/supplemental Figure.S3a ace.pdf
- supplemental/supplemental Figure.S3a enspie.pdf
- supplemental/supplemental Figure.S3a fisher_alpha.pdf
- supplemental/supplemental Figure.S3a observed_features.pdf
- supplemental/supplemental Figure.S3a simpson.pdf
- supplemental/supplemental Figure.S3b Class.pdf
- supplemental/supplemental Figure.S3b Family.pdf
- supplemental/supplemental Figure.S3b Order.pdf
- supplemental/supplemental Figure.S3b Phylum.pdf
